# Supplementary material for: Addressing the pitfalls when designing intervention studies to discover and validate biomarkers of habitual dietary intake
Source: Metabolomics. 2019 May 2;15(5):72. doi: 10.1007/s11306-019-1532-3 (PMC6497620; doi:10.1007/s11306-019-1532-3)
Supplement: Supplementary file 1 — Supplementary material 1 (XLSX 38 kb) [file 11306_2019_1532_MOESM1_ESM.xlsx]

## Sheet: Sheet1
Title: Addressing the pitfalls when designing intervention studies to discover and validate biomarkers of habitual dietary intake
Authors: A.J. Lloyd1, N.D. Willis2, T. Wilson1, H. Zubair1, E. Chambers3, I. Garcia-Perez 3, L. Xie2, K.Tailliart1, M. Beckmann1, J.C. Mathers2, J. Draper1
Author affiliations:
1 Institute of Biological, Environmental and Rural Sciences, Aberystwyth University, Aberystwyth, SY23 3DA, UK
2 Human Nutrition Research Centre, Institute of Cellular Medicine, Newcastle University, Newcastle-upon-Tyne, NE2 4HH, UK
3Nutrition and Dietetic Research Group, Division of Diabetes, Endocrinology and Metabolism, Department of Medicine, Hammersmith Hospital Campus, Imperial College London, W12 0NN,
UK
Corresponding author: John Draper, Institute of Biological Environmental and Rural Sciences, Aberystwyth University, Aberystwyth, SY23 3DA, United Kingdom. UK. Phone number: +44 (0) 1970 622789. Fax number: +44 (0) 1970 621981. E-mail: jhd@aber.ac.uk

## Sheet: Supplemental data 1
Supplemental data 1a. Standardised evening meal
Meal item	Serving size
Chicken in a pot (chicken breast with carrots, peas, potatoes in an onion gravy	450g ready meal
Chocolate éclair	44g
Water	Ad lib (500ml bottles)
Supplemental data 1b. Low-polyphenol meal restricted foods
What I CANNOT eat or drink
We ask that you do NOT eat or drink the following:
Please do NOT eat	Please do NOT drink
Fish	Any alcohol
High cocoa (dark) chocolate	Tea
Banana	Coffee
Red & yellow onion	Hot chocolate
Sweetcorn
Lettuce
Almonds
Broccoli
What I should AVOID eating
We ask that you LIMIT, as much as possible, your intake of these foods. This means that you can eat very small amounts of these foods only.
Please LIMIT your intake of	Example of allowed intake
Red meat
Milk chocolate	Chocolate chips in a cookie
Kidney beans	A few in a salad / stew
Olives, especially black	A couple in a salad
Red /orange fruits, their juices and jams.	Blueberries in a muffin
This includes pomegranates, red or white grapes, blueberries, black or red currants, raspberries, strawberries, cranberries and apples.
Red / orange vegetables and their sauces.	Little bit of pepper in a rice salad
This includes peppers, red cabbage and tomatoes.
Garlic; spinach	Less than ¼ clove garlic
Nuts and seeds
Rye / wholemeal / seeded bread
Wholegrain pasta, rice & breakfast cereals

## Sheet: Supplemental data 2
Food exposure class	Compound	Column	tR	Ionisation Mode	Adduct	Parent (Q1) m/z	Tube Lens Voltage (V)	Quantification Product m/z	Qualifier Product (Q3) m/z			Collision Energy (V)			Limit-of-detection-(LOD)-(µg/mL)	Limit-of-quantification-(LOQ)-(µg/mL)
									SRM1	SRM2	SRM3	SRM1	SRM2	SRM3
Grape	Tartarate	p-HILIC	13.15	Neg	[M-H]1-	149.016	95	87.191	73.015	87.191	103.2	18	14	13	0.0458	0.2044
Apple	Rhamnitol	p-HILIC	8.54	Neg	[M-H]1-	165.146	86	59.139	71.393	59.139	147.115	23	29	11	0.006561	0.0153527
Wholegrain (general)	DHPPA-3-sulfate	p-HILIC	16.32	Neg	[M-H]1-	260.95	117	137.124	95.225	137.124	181.047	37	24	18	0.006561	0.02187
Wholegrain (general)	DHPPA	RP-C18	4.42	Neg	[M-H]1-	181.044	106	137.132	95.234	122.132	137.132	19	21	12	0.0382	0.1342
Poutry and Fish	L-Anserine	p-HILIC	10.95	Pos	[M+H]1+	241.052	88	109.159	95.279	109.159	170.031	41	24	17	0.0063	0.0137
Red meat	Carnitine	p-HILIC	9.75	Pos	[M+H]1+	162.153	71	103.301	103.301	60.541	85.357	16	16	20	0.000471	0.005329
Fish	Trimethylamine-N-oxide (TMAO)	p-HILIC	8.55	Pos	[M+H]1+	76.188	110	58.517	42.643	58.517	59.581	36	19	13	0.0004	0.0019
Brassica	D,L-Sulforaphane-N-acetyl-L-cysteine (SFN-NAC)	RP-C18	4.93	Pos	[M+H]1+	341.014	115	114.098	55.214	114.098	119.04	39	23	27	0.0047	0.0108
Cocoa	3-Methylxanthine	RP-C18	3.67	Pos	[M+H]1+	167.096	89	94.22	94.22	96.302	124.152	22	20	16	0.2496	0.8006

## Sheet: supplemental data 3
Food or beverage consumed	Biomarker	Standardised Evening Meal on Pre-day			Own choice low polyphenol meal on Pre-day		Ionisation products	MSI level and reference
		RF IS	AUC		RF IS	AUC
Wholegrain/Rye bread	2-Hydroxy-N-(2-hydroxyphenyl)acetamide (HHPAA) glucuronide	0.004	0.95		0.003	0.96	[M-H]1-	2 (Beckmann et al., 2013; Zhu et al., 2016)
Wholegrain/Rye bread	Isopropyl 2-hydroxyphenylcarbamate (Benzoxazinoid metabolite)	0.0066	1		0.0034	0.91	[M-H]1-	2 ( Zhu et al., 2016)
Wholegrain/Rye bread	3,4-Dihydroxyphenylacetic acid glucuronide	0.0034	0.98		0.0027	0.91	[M-H]1-	1 (aglycone)(Edmands et al., 2015)
Wholegrain/Rye bread	3,5-Dihydroxyphenylethanol/2-(3,5-dihydroxyphenyl)-ethanol	0.0044	0.98		0.0043	0.95	[M-H]1-	2(Bondia-Pons et al., 2013; Zhu et al., 2016)
Wholegrain/Rye bread	3,5-Dihydroxyphenylpropanoic Acid (DHPPA) glucuronide	0.0064	0.98		0.0016	0.83	[M+Na]1+	1 (Bondia-Pons et al., 2013)
Wholegrain/Rye bread	3,5-Dihydroxybenzoic acid (DHBA) sulfate	0.0032	0.98		0.0026	0.92	[M-H]1-	1(Zhu et al., 2016)
Wholegrain/Rye bread and coffee	Dihydroferulic acid	0.0039	0.97		0.0052	0.97	[M-H]1-	2(Edmands et al., 2015)
Wholegrain/Rye bread and coffee	Dihydroferulic acid-4-O-sulfate	0.0037	0.97		0.0008	0.85	[M-H]1-	2(Edmands et al., 2015)
Wholegrain/Rye bread and coffee	Ferulic acid 4-O- sulfate	0.0064	0.98		0.003	0.9	[M-H]1-, [M-SULP-H]1-	1 (Bondia-Pons et al., 2013; Edmands et al., 2015)
Wholegrain/Rye bread and coffee	Ferulic acid 4-O-glucuronide	0.0032	0.93		0.0003	0.85	[M-H]1-	1 (Edmands et al., 2015)
Wholegrain/Rye bread and coffee	p- Coumaric acid sulfate	0.0014	0.95		0.004	0.93	[M-H]1-	1 ( aglycone) (Edmands et al., 2015)
Coffee	4 -O-Feruloylquinic acid	0.0039	0.99		0.0014	0.89	[M-H]1-	2(Edmands et al., 2015)
Coffee	Caffeine	0.0036	0.91		0.0016	0.81	[M+H]1+	1(Rothwell et al., 2014)
Coffee	Trigonelline (N-methyl nicotinate)	0.0042	0.93		0.0038	0.93	[M+Na]1+ and [M+Na]1+ 13C	1(Rothwell et al., 2014)
Sweetened-breakfast cereal	sucrose	0.0064	0.98		0.0032	0.92	[M-H]1-, [M+Na]1+, [M+K]1+	1(Beckmann et al., 2016)
Salmon	Anserine	0.0039	0.96		0.0054	0.93	[M-H]1-, [M+H]1+, [M+H]1+ 13C, [M+Na]1+, [M+K]1+	1(Lloyd et al., 2011b)
Salmon	Trimethylamine N-oxide	0.0016	0.86		0.0014	0.84	[2M+H]1+	1(Lloyd et al., 2011b)
Broccoli	S-methyl-L-cysteine sulfoxide	0.0043	0.96		0.003	0.89	[M+Na]1+	1(Edmands et al., 2011)
Wine/grapes	Tartaric acid	0.0017	0.93		0.0021	0.93	[M-H]1-, [M-H]1- 13C , [M+Na-2H]1-	1(Garcia-Perez et al., 2016)
Wine	2-Isopropylmalic acid	0.0074	1		0.0055	0.98	[M-H]1-, [M-H]1- 13C, [M+Na]1+	1
Almonds	4-Hydroxy-5-(3,4-dihydroxyphenyl)-valeric acid	0.003	0.92		0.0051	0.94	[M-H]1-, [M+Na]1+	2 (Edmands et al., 2015; Sánchez-Patán et al., 2012)
Almonds	5-(3',4',5'-trihydroxyphenyl)-γ-valerolactone	0.0045	0.99		0.0049	0.99	[M-H]1-	2 (Llorach et al., 2010)
Almonds	5-(3',4',5'-trihydroxyphenyl)-γ-valerolactone sulphate	0.0018	0.96		0.0003	0.77	[M-H]1-	2 (Llorach et al., 2010)
Beckmann M, Lloyd AJ, Haldar S, Seal C, Brandt K, Draper J. Hydroxylated phenylacetamides derived from bioactive benzoxazinoids are bioavailable in humans after habitual consumption of whole grain sourdough rye bread. Molecular Nutrition & Food Research. 2013;57(10):1859-1873.
Beckmann M, Joosen AM, Clarke MM, Mugridge O, Frost G, Engel B, et al. Changes in the human plasma and urinary metabolome associated with acute dietary exposure to sucrose and the identification of potential biomarkers of sucrose intake. Molecular Nutrition & Food Research. 2016;60(2):444-457.
Bondia-Pons I, Barri T, Hanhineva K, Juntunen K, Dragsted LO, Mykkänen H, et al. UPLC-QTOF/MS metabolic profiling unveils urinary changes in humans after a whole grain rye versus refined wheat bread intervention. Molecular Nutrition & Food Research. 2013;57(3):412-422.
Edmands WM, Ferrari P, Rothwell JA, Rinaldi S, Slimani N, Barupal DK, et al. Polyphenol metabolome in human urine and its association with intake of polyphenol-rich foods across European countries. The American Journal of Clinical Nutrition. 2015;102(4):905-913.
Edmands WMB, Beckonert OP, Stella C, Campbell A, Lake BG, Lindon JC, et al. Identification of Human Urinary Biomarkers of Cruciferous Vegetable Consumption by Metabonomic Profiling. Journal of Proteome Research. 2011;10(10):4513-4521.
Garcia-Perez, I., Posma, J.M., Chambers, E.S., Nicholson, J.K., C. Mathers, J., Beckmann, M., Draper, J., Holmes, E. and Frost, G. (2016) An Analytical Pipeline for Quantitative Characterization of Dietary Intake: Application To Assess Grape Intake. Journal of Agricultural and Food Chemistry 64, 2423-2431.
Llorach R, Garrido I, Monagas M, Urpi-Sarda M, Tulipani S, Bartolome B, et al. Metabolomics Study of Human Urinary Metabolome Modifications After Intake of Almond (Prunus dulcis (Mill.) D.A. Webb) Skin Polyphenols. Journal of Proteome Research. 2010;9(11):5859-67.
Lloyd AJ, Fave G, Beckmann M, Lin W, Tailliart K, Xie L, et al. Use of mass spectrometry fingerprinting to identify urinary metabolites after consumption of specific foods. Am J Clin Nutr. 2011;94(4):981-991.
Rothwell JA, Fillâtre Y, Martin J-F, Lyan B, Pujos-Guillot E, Fezeu L, et al. New Biomarkers of Coffee Consumption Identified by the Non-Targeted Metabolomic Profiling of Cohort Study Subjects. PLoS ONE. 2014;9(4):e93474.
Sánchez-Patán F, Cueva C, Monagas M, Walton GE, Gibson M GR, Quintanilla-López JE, et al. In Vitro Fermentation of a Red Wine Extract by Human Gut Microbiota: Changes in Microbial Groups and Formation of Phenolic Metabolites. Journal of Agricultural and Food Chemistry. 2012;60(9):2136-2147.
Zhu Y, Wang P, Sha W, Sang S. Urinary Biomarkers of Whole Grain Wheat Intake Identified by Non-targeted and Targeted Metabolomics Approaches. 2016;6(36278.

## Sheet: supplemental data 4
Experimental day, Meal	Food or beverage consumed, volume/ mass and % grape	Grape consumption (g)	Portion size	RF IS	AUC	Tartaric acid concentration in FMV µg/mL (±std error) of following day
1, Breakfast	-			0.0002	0.7196	11.03 ± 1.79
1, Lunch	-			0.0001	0.556
1, Dinner	Red wine 200ml	199.6	Large	0.0046	0.9347
2, Breakfast	Red berry smoothie (berry, grape and apple), 300ml, 10%	30.6	Small	0.0006	0.7882	26.24 ± 4.38
2, Lunch	-			0.0038	0.9444
2, Dinner	Raisins, 42.5g dry matter (~187ml wet matter)	42.5	Medium	0.0012	0.867
3, Breakfast	-			0.0018	0.8715	15.8 ± 2.24
3, Lunch	-			0.0042	0.9491
3, Dinner	White wine 200ml	201	Large	0.0018	0.8825
4, Breakfast	-			0.0006	0.6738	0.70 ± 0.14
4, Lunch	-			0.0004	0.6179
4, Dinner	-			0.0002	0.7398
5, Breakfast	Red grape juice 200 ml, 100%	204	Medium	0.011	0.9071	10.44 ± 1.31
5, Lunch	Red grapes 125g, 100%	125	Medium	0.0165	0.9841
5, Afternoon tea/Dinner	Red grapes 125g, 100%; Sparkling red grape juice 275ml, 29%	207.94	Large	0.018	1
6, Breakfast	White grape juice 200ml, 100%	204	Medium	0.0014	0.8215	9.28 ± 1.11
6, Lunch	White grapes 125g, 100%	125	Medium	0.0053	0.9434
6, Afternoon tea/Dinner	White grapes 125g, 100%; Sparkling white grape juice 275ml, 36%	227.96	Large	0.0086	0.9296
Experimental day, Meal	Food or beverage consumed, volume/ mass and % apple	Apple consumption (g)	Portion size	RF IS	AUC	Rhamnitol concentration in FMV µg/mL (±std error) of following day
1, Breakfast	-			0.0002	0.5855	0.52 ± 0.07
1, Lunch	-			0.0004	0.7744
1, Dinner	-			0.0007	0.8071
2, Breakfast	Red berry smoothie (berry, grape and apple) 300ml, 71%	225.78	Medium	0.0048	0.9583	1.36 ± 0.21
2, Lunch	-			0.0021	0.9167
2, Dinner	-			0.0015	0.9323
3, Breakfast	Apple juice 200ml, 100%	221.52	Medium	0.0074	0.9847	1.85 ± 0.24
3, Lunch	Apple 100g	100	Medium	0.0052	0.9698
3, Afternoon tea/Dinner	Apple pie 59g, 45%	26.66	Small/ Medium	0.0003	0.7632
4, Breakfast	-			0.0002	0.6642	1.59 ± 0.18
4, Lunch	-			0.0001	0.5485
4, Dinner	-			0.0001	0.7091
5, Breakfast	-			0.0003	0.6805	1.62 ± 0.31
5, Lunch	-			0.0002	0.7427
5, Dinner	-			0.0008	0.8225
6, Breakfast	-			0.0007	0.7895	1.22 ± 0.16
6, Lunch	-			0.0004	0.8556
6, Dinner	-			0.002	0.9087
Experimental day, Meal	Food or beverage consumed, volume/ mass and % wholegrain	Wholegrain consumption (g)	Portion size	RF IS	AUC	DHPPA glucuronide concentration in FMV µg/mL (±std error) of following day
1, Breakfast	Sourdough Rye bread toasted 66g, 100%	~66	Medium/ Large	0.0029	0.8674	1.31 ± 0.16
1, Lunch	Sourdough Rye bread untoasted 132g, 100%	~132	Large	0.0027	0.8809
1, Dinner	-			0.0007	0.7579
2, Breakfast	Wholemeal bread toasted 40g, 57%; weetabix (37.5g, 95%)	58.43	Large	0.0021	0.8642	1.00 ± 0.16
2, Lunch	Wholemeal bread untoasted 80g, 57%	45.6	Large	0.0011	0.774
2, Dinner	-			0.0017	0.8546
3, Breakfast	Porridge oats 27g	27	Medium	0.0014	0.8463	0.27 ± 0.02
3, Lunch	-			0.0006	0.7521
3, Dinner	-			0.001	0.7946
4, Breakfast	Light rye bread (non-sourdough) toasted 88g, 20%	17.6	Medium/ Large	0.0031	0.8	1.64 ± 0.17
4, Lunch	Light rye bread (non-sourdough) untoasted 88g, 20%	17.6	Medium/ Large	0.0011	0.75
4, Dinner	Wholemeal pasta (fusilli) 70g	70	Medium	0.0031	0.84
5, Breakfast	-			0.0013	0.72	0.47 ± 0.05
5, Lunch	-			0.0006	0.75
5, Dinner	-			0.0005	0.68
6, Breakfast	Whole meal bread roll with kibbled malted wheat, untoasted 66.7g, 56%	37.352	Medium	0.0004	0.62	0.96 ± 0.09
6, Lunch	Whole meal bread roll with kibbled malted wheat, untoasted 66.7g, 56%	37.352	Medium	0.0001	0.54
6, Dinner	-			0.0004	0.69
Experimental day, Meal	Food or beverage consumed, volume/ mass and % meat	Meat consumption (g)	Portion size	RF IS	AUC	Anserine concentration in FMV µg/mL (±std error) of following day
1, Breakfast	-			0.0002	0.66	3.97 ± 1.69
1, Lunch	Tuna chunks in brine 56g	56	Medium	0.0001	0.61
1, Dinner	Salmon steak 125g	125	Medium	0.0053	0.93
2, Breakfast	-			0.0005	0.71	0.30 ± 0.05
2, Lunch	Ham 25g, 98%,	24.5	Medium	0.0001	0.67
2, Dinner	Steak pie 200g, 24%	48	Medium	0.0005	0.66
3, Breakfast	Bacon 75g, 65.25%	65.25	Large	0.0003	0.69	5.90 ± 1.85
3, Lunch	Salami 33.75g, 87%	29.36	Medium	0.0014	0.84
3, Dinner	Chicken tikka curry 400g, 37%	148	Large	0.0084	0.97
4, Breakfast	-			0.0003	0.6	0.72 ± 0.17
4, Lunch	Roast chicken breast 130g	130	Medium/ Large	0.0046	0.88
4, Dinner	Bolognese complex meal (beef & tomato) 170g, 10%	17	Medium	0.0008	0.77
5, Breakfast	-			0.0004	0.64	0.52 ± 0.07
5, Lunch	Prawns 100g	100	Meduim/ Large	0.0001	0.59
5, Dinner	Cod fish fingers 112g, 58%	64.96	Medium	0.0042	0.83
6, Breakfast	Pork sausage 66.7g, 97%	64.699	Meduim/ Large	0.0001	0.59	0.28 ± 0.03
6, Lunch	Sausage roll 60g,27%	16.2	Medium	0	0.55
6, Dinner	Beef burger 113.5g, 94%	106.69	Medium/ Large	0.0001	0.64

## Sheet: supplemental data 5
(A)
Biomarker	Spearman correlation	p-value*
Tartaric acid	0.449077	<0.0001
Rhamnitol	0.177211	0.10088
DHPPA-1-Sulfate	0.589153	<0.0001
DHPPA	0.493742	<0.0001
Anserine	0.619655	0.000836702
Carnitine	0.400665	0.000253511
TMAO	0.741488	<0.0001
SFN-NAC	0.700736	7.25702e-05
3-Methylxanthine	0.669961	<0.0001
	* t-test between highest and lowest portion sizes
(B)
Biomarker	Spearman correlation	p-value*
Tartaric acid	0.49	<0.0001
Rhamnitol	0.08	0.6443
DHPPA-1-Sulfate	0.49	0.0004
DHPPA	0.4	0.0026
Anserine	0.55	0.0664
Carnitine	0.36	0.0023
TMAO	0.71	<0.0001
SFN-NAC	0.69	0.0001
3-Methylxanthine	0.59	<0.0001
	* t-test between highest and lowest portion sizes after adjustment for FMV volume
